# Supplementary material for: Effects of Climate Change and Fencing on Forage Nutrition Quality of Alpine Grasslands in the Northern Tibet
Source: Plants (Basel). 2023 Sep 6;12(18):3182. doi: 10.3390/plants12183182 (PMC10538120; doi:10.3390/plants12183182)
Supplement: Supplementary file 1 [file plants-12-03182-s001.zip]

Archive with 1 entries (1 files):
- plants-2587772-supplementary.pdf
